# Supplementary material for: Non-Additive and Asymmetric Allelic Expression of p38 mapk in Hybrid Tilapia (Oreochromis niloticus ♀ × O. aureus ♂)
Source: Animals (Basel). 2024 Jan 15;14(2):266. doi: 10.3390/ani14020266 (PMC10812652; doi:10.3390/ani14020266)
Supplement: Supplementary file 1 [file animals-14-00266-s001.zip]

Archive with 1 entries (1 files):
- animals-2717353-supplementary.pdf
